# Supplementary material for: Small Hexokinase 1 Peptide against Toxic SOD1 G93A Mitochondrial Accumulation in ALS Rescues the ATP-Related Respiration
Source: Biomedicines. 2021 Aug 3;9(8):948. doi: 10.3390/biomedicines9080948 (PMC8392704; doi:10.3390/biomedicines9080948)
Supplement: Supplementary file 1 [file biomedicines-09-00948-s001.zip]

Archive with 1 entries (1 files):
- biomedicines-1305095-supplementary.pdf
